# Supplementary material for: The impact of the COVID-19 epidemic on mental health of undergraduate students in New Jersey, cross-sectional study
Source: PLoS One. 2020 Sep 30;15(9):e0239696. doi: 10.1371/journal.pone.0239696 (PMC7526896; doi:10.1371/journal.pone.0239696)
Supplement: S2 File — (XLS) [file pone.0239696.s002.xls]

## Sheet: Impact of Covid 19 on college 
RecordedDate	ResponseId	DistributionChannel	Consent	Q1_Age	Q2_Sex	Q3_Class	Q4_Ethnicity	Q5_Race	Q5_7_TEXT	Q6_Major	Q7_Knowledge	Q8_Knowledge	Q9_Knowledge	Q10_Knowledge	Q11_Knowledge	Q12_Knowledge	Q13_Knowledge	Q14_16_1_Knowledge_agreement	Q14_16_2_Knowledge_agreement	Q14_16_3_Knowledge_agreement	Q17_23_1_Behavior	Q17_23_2_Behavior	Q17_23_3_Behavior	Q17_23_4_Behavior	Q17_23_5_Behavior	Q17_23_6_Behavior	Q17_23_7	Q24_Level_Concern	Q25_Academic_diff_Ability_to_focus	Q25_Diff_w_Online_Learning	Q25_3_Inadequate_WiFI	Q25_4_Completing_assignemnts	Q25_5_Communication_Instructor	Q25_6_Other	Q25_8_None	Q25_6_TEXT	Q26_1_WagesWork	Q26_2_LostJob	Q26_3_Childcare	Q26_4_GettingFood	Q26_5_Hygiene	Q26_6_Meds	Q26_7_Transportation	Q26_Other	Q26_8_TEXT	Q27_Trust1	Q27_Trust2	Q27_Trust3	Q27_Trust4
2020-04-13 17:06:07	R_1FtvNGTgWcfrBG4	anonymous	1	21	1	4	2	5		2	1	1	2	1	2	1	2	1	5	5	4	4	5	4	5	5	5	2	1	1	0	1	0	0	0		1	1	0	1	1	0	0	0		1	93	93	1
2020-04-13 17:46:50	R_2wj1AavTWQpBMZb	anonymous	1	18	1	1	1	7	Latinx	2	2	1	2	1	2	1	2	1	5	2	3	3	2	5	5	5	5	5	1	1	1	1	1	0	0		1	1	0	1	1	0	0	0		93	93	1	93
2020-04-13 17:50:08	R_2D2luqXAuRCHHi5	anonymous	1	18	1	1	2	1		2	1	1	2	1	2	1	2	1	5	5	5	5	4	5	5	5	1	2	1	1	1	1	1	0	0		1	0	0	0	1	1	0	0		1	93	93	93
2020-04-13 17:53:55	R_1gkgb85htuS4rQJ	anonymous	1	21	1	1	2	2		2	1	1	2	1	2	1	2	1	5	4	5	5	5	3	5	5	5	5	1	1	1	1	1	0	0		1	1	0	0	1	1	1	0		1	1	93	93
2020-04-13 18:01:19	R_0quY2haBGxTZyHn	anonymous	1	22	1	2	1	7		2	1	1	2	1	2	1	2	3	5	5	5	2	4	5	5	5	5	4	1	1	0	1	0	0	0		1	1	0	0	1	0	0	0		93	93	93	1
2020-04-13 18:26:55	R_2Uaebk6IemovAfw	anonymous	1	19	1	2	2	5		2	1	1	2	1	2	1	2	5	5	5	4	2	5	4	5	4	4	3	1	1	0	0	0	0	0		0	1	0	1	0	0	0	0		1	1	93	93
2020-04-13 18:29:33	R_e5P8qxqy7rccTEB	anonymous	1	20	1	1	1	5		1	1	1	1	1	1	1	2	5	5	5	5	5	5	5	5	5	5	5	1	0	0	0	0	0	0		1	0	0	0	1	1	0	0		1	93	93	93
2020-04-13 18:30:52	R_21ALhrztqSynfPX	anonymous	1	21	1	1	2	1		2	1	1	2	1	1	1	2	1	5	5	5	3	5	3	2	5	5	5	1	0	0	0	0	0	0		0	1	0	1	1	1	1	0		1	1	93	1
2020-04-13 18:40:53	R_2wjHzeJs6n5t2Wa	anonymous	1	18	1	1	2	2		1	1	1	2	1	2	1	2	1	5	5	4	5	5	5	5	5	5	4	1	0	0	1	0	0	0		0	0	0	1	1	0	0	0		1	1	93	93
2020-04-13 18:41:02	R_0jgAQygnsEh93Wh	anonymous	1	20	1	2	2	5		1	1	1	2	2	2	1	2	1	5	4	3	2	3	4	2	4	2	3	1	0	0	0	0	0	0		0	0	0	1	0	0	0	0		1	1	93	93
2020-04-13 18:44:46	R_1P6GQmYwF9PoXgS	anonymous	1	18	1	1	1	5		2	1	1	2	1	2	1	2	1	5	5	5	3	4	5	2	4	4	4	1	1	0	1	1	0	0		1	0	0	1	1	1	0	0		93	1	93	93
2020-04-13 18:50:45	R_3fUHnO8PUZbBcFJ	anonymous	1	19	1	1	1	7	Hispanic	2	1	1	2	1	2	1	2	1	5	5	5	4	4	3	5	4	2	3	1	0	0	1	1	0	0		1	0	0	0	0	0	0	0		1	1	93	93
2020-04-13 19:00:00	R_28MAr9ErT6Eb6Sg	anonymous	1	22	1	4	2	1		2	2	1	1	1	2	1	2	5	5	5	5	5	5	5	5	5	5	5	0	0	0	0	0	0	1		0	1	0	0	0	0	0	0		1	1	93	1
2020-04-13 19:07:56	R_1jeJIlRNXGo8Isk	anonymous	1	18	1	1	2	1		2	1	1	2	1	2	1	2	1	5	5	5	3	5	5	5	2	4	2	1	0	0	0	1	0	0		0	0	0	0	0	0	0	0		1	93	93	1
2020-04-13 19:09:04	R_RXniRhTWhlKml1f	anonymous	1	18	1	1	2	1		1	2	1	2	1	1	1	2	2	5	3	5	5	2	4	4	4	1	4	1	1	0	1	0	0	0		0	0	0	1	0	1	0	0		1	93	93	1
2020-04-13 19:11:31	R_1r7U6Ro8YnzUyrx	anonymous	1	19	2	1	2	1		2	1	1	2	1	2	1	2	1	5	5	5	5	4	5	5	5	1	5	0	0	0	0	0	0	1		0	1	0	0	0	0	0	0		1	1	93	1
2020-04-13 19:38:40	R_2XbURHi9UGNAIwr	anonymous	1	21	1	1	2	5		2	1	1	2	1	2	1	2	2	5	5	3	3	2	5	2	5	5	4	1	1	0	1	1	0	0		0	0	0	0	1	0	0	0		93	93	93	1
2020-04-13 19:53:08	R_3lWwy9rX9piaNqy	anonymous	1	23	2	4	2	5		2	1	1	2	1	2	1	2	1	5	5	5	4	5	5	5	5	5	3	1	0	0	0	0	0	0		1	0	0	0	0	0	0	0		1	93	93	93
2020-04-13 20:13:48	R_273XLJBjtuYbkH4	anonymous	1	23	1	4	2	1		2	1	1	2	1	2	1	2	4	5	3	4	3	4	3	5	4	1	4	1	1	0	1	1	0	0		1	0	0	0	1	0	0	0		1	93	93	93
2020-04-13 20:18:48	R_2mEG0HryGMFirex	anonymous	1	19	2	1	2	5		2	1	1	2	1	2	1	2	1	5	5	4	3	4	4	2	4	5	5	1	1	0	1	0	1	0	Lack of motivation	0	1	0	0	0	1	0	0		1	93	93	93
2020-04-13 20:47:45	R_2Bu4ty9E8j4sJK4	anonymous	1	22	1	1	1	7	Brazilian	2	1	1	2	1	2	1	2	1	5	5	4	5	5	5	5	5	5	3	1	0	0	0	0	0	0		0	1	0	0	0	0	0	0		1	1	93	93
2020-04-13 21:00:45	R_2dgTUtkzWKnmys0	anonymous	1	19	2	1	2	5		2	1	1	2	1	2	1	2	1	5	5	4	1	5	3	5	5	5	4	0	0	0	0	0	0	1		0	0	0	0	0	0	0	0		1	1	93	93
2020-04-13 21:09:23	R_25Xe4uDlMtr2SNG	anonymous	1	19	1	2	2	1		1	1	1	2	1	2	1	2	5	5	5	3	4	5	5	5	5	5	4	1	0	0	0	1	0	0		0	0	0	0	0	0	0	1	Death in family and friends	1	93	93	1
2020-04-13 21:28:55	R_1puKSTYskWVpoos	anonymous	1	19	1	1	1	6		1	1	1	2	1	1	1	2	4	5	5	3	4	5	3	5	5	5	4	1	1	0	0	0	0	0		1	1	0	0	1	0	0	0		93	93	1	93
2020-04-13 23:04:17	R_UcmplGdf6Ue5D0t	anonymous	1	18	1	1	1	5		2	1	1	2	1	1	1	2	1	5	5	5	2	5	5	5	5	1	3	1	0	0	1	0	0	0		0	0	0	0	0	0	0	1	Working way too much (Healthcare job)	1	1	93	93
2020-04-13 23:09:57	R_qUfRPK3LWTNhOVP	anonymous	1	19	1	1	2	1		2	1	1	2	1	2	1	2	5	5	5	5	5	4	5	5	4	5	5	1	1	0	1	1	0	0		0	1	0	0	0	0	0	0		1	93	93	1
2020-04-14 06:41:52	R_sb3dvG3azhVokE1	anonymous	1	20	1	1	1	7		1	1	1	2	1	1	1	2	1	5	5	5	5	5	5	5	5	5	5	1	1	1	1	1	0	0		1	1	0	0	1	0	1	0		93	93	93	93
2020-04-14 07:18:22	R_2vchdN4XYwlAszh	anonymous	1	26	1	1	1	5		2	1	1	2	1	2	1	2	1	5	5	5	3	5	3	5	5	5	3	1	1	0	0	1	0	0		0	1	0	0	1	0	0	0		1	93	93	1
2020-04-14 08:50:03	R_1GBUi2G6Hub4T0u	anonymous	1	21	1	2	1	6		1	1	1	2	1	2	1	2	1	5	5	4	3	4	3	4	5	5	3	1	1	1	1	1	0	0		1	0	0	1	1	1	0	0		1	93	1	1
2020-04-14 09:13:35	R_1gw4Dc4fzaF5LvS	anonymous	1	19	2	1	1	7		2	1	1	2	1	1	1	2	1	5	5	5	5	5	5	5	5	5	5	0	0	0	0	0	0	1		0	1	0	0	0	0	0	0		1	93	93	93
2020-04-14 09:26:03	R_3EWodXIcec053nb	anonymous	1	21	2	1	2	1		2	1	1	2	1	1	1	2	5	5	5	5	5	5	5	5	5	5	5	1	1	1	0	1	0	0		0	1	0	0	0	1	1	0		1	1	1	93
2020-04-14 09:50:57	R_1FrGKnxw7NeXZwt	anonymous	1	26	2	4	2	5		2	1	1	1	1	2	1	1	1	5	5	3	3	4	4	5	4	5	4	1	1	1	0	1	0	0		0	1	0	0	0	0	0	0		1	1	93	93
2020-04-14 10:44:14	R_STP8bv8taJjzcfD	anonymous	1	21	1	4	2	5		1	1	1	2	1	2	1	2	1	5	5	3	3	4	2	3	5	5	3	1	1	1	1	1	0	0		0	0	0	1	1	1	1	0		1	93	93	93
2020-04-14 13:50:41	R_agyr1Q3lXTaE86t	anonymous	1	18	2	1	2	5		2	1	1	2	1	2	1	2	1	5	4	4	3	3	3	5	5	4	4	0	0	0	1	1	0	0		0	0	0	0	0	0	0	0		1	93	93	1
2020-04-14 15:09:20	R_xDc8Dxh5PVFng0V	anonymous	1	18	1	1	2	2		2	1	1	1	1	2	1	2	2	5	5	5	3	4	5	1	5	2	4	1	1	0	1	0	0	0		0	0	0	0	0	0	1	0		1	1	1	1
2020-04-14 18:15:31	R_3rIBGTQjJUjAuqv	anonymous	1	20	1	2	2	5		2	1	2	2	1	2	1	2	1	5	5	5	2	3	1	5	5	2	4	1	1	0	0	1	0	0		1	0	0	0	1	1	0	0		1	1	93	93
2020-04-14 18:57:26	R_6FCuE1CjcMKJZTP	anonymous	1	22	1	1	2	5		2	1	1	2	1	2	1	2	1	5	5	5	5	5	3	5	5	4	5	1	1	1	0	0	0	0		0	1	0	0	0	1	0	1	Home life isnt that great	1	93	93	93
2020-04-14 19:16:34	R_3ReiWxV60ocEWb4	anonymous	1	19	2	1	2	5		2	1	1	2	1	2	1	2	1	5	5	4	3	5	3	3	5	5	3	1	1	1	1	1	0	0		1	0	0	1	1	1	1	0		1	93	93	93
2020-04-15 05:40:33	R_2QnDpOAyZ78tr64	anonymous	1	22	1	4	2	5		1	1	1	2	1	2	1	2	1	5	5	5	4	5	2	4	4	3	4	0	1	0	1	0	0	0		0	0	0	0	1	0	0	1	Working extra long hours	1	1	93	93
2020-04-15 09:48:40	R_ewE6ejmGThVHCBb	anonymous	1	19	2	1	2	5		2	1	1	2	2	2	1	2	1	5	5	5	3	5	5	4	5	5	3	0	1	0	0	0	0	0		0	1	0	0	0	0	0	0		93	93	93	93
2020-04-15 11:01:17	R_1pQIvPU27lbKoBC	anonymous	1	21	2	1	2	1		2	1	1	2	1	1	1	1	1	5	5	5	5	3	5	5	5	5	2	1	0	0	0	0	0	0		0	0	0	0	0	0	0	1		1	93	93	93
2020-04-15 11:14:45	R_3khxM5txBvTl8Ky	anonymous	1	18	1	1	1	5		1	1	1	2	1	2	1	2	1	5	2	4	4	2	5	3	3	5	4	1	1	0	1	1	0	0		0	1	0	0	1	1	0	0		1	93	93	1
2020-04-15 12:23:40	R_1n9Cw6auohZ0v9v	anonymous	1	19	2	1	2	5		2	2	1	2	1	2	1	2	1	5	5	4	3	5	4	5	5	3	4	1	1	0	1	1	0	0		1	0	0	0	0	1	0	0		1	1	93	93
2020-04-15 13:26:31	R_1OAXjTt8T8nlUSm	anonymous	1	24	1	4	2	2		2	1	1	2	1	2	1	2	1	5	5	5	2	5	3	5	5	5	5	1	0	0	1	1	0	0		0	0	0	0	0	0	0	1	Depression got worse	1	1	93	93
2020-04-15 14:06:19	R_2EzBHDptn3yCW3V	anonymous	1	18	1	1	1	7		2	2	1	2	1	2	1	2	1	5	5	4	4	5	5	5	5	5	4	1	1	0	0	0	0	0		0	0	0	0	0	0	0	0		1	93	93	93
2020-04-15 14:55:44	R_28BuIGu4ZWrZn96	anonymous	1	19	1	1	2	6		2	1	1	2	1	2	1	2	1	4	4	3	3	4	4	5	5	4	3	0	0	0	0	0	0	1		0	0	0	0	0	1	0	0		1	93	93	1
2020-04-15 15:35:54	R_XzZW5L97Q4trj8Z	anonymous	1	20	1	1	2	7		2	1	1	2	1	2	1	2	1	5	5	3	2	5	4	2	5	5	5	0	0	0	0	0	0	1		0	0	0	0	1	0	0	0		1	93	93	93
2020-04-15 16:40:10	R_33CPZ8exsq64Mue	anonymous	1	19	2	1	1	3		2	1	1	2	1	2	1	2	1	5	5	5	4	5	4	4	5	5	4	1	1	0	0	0	0	0		0	0	0	0	1	0	0	0		1	1	93	1
2020-04-15 16:54:56	R_em2N0GfFzkcMMQp	anonymous	1	25	1	4	1	3		2	1	1	2	2	2	1	2	1	5	5	2	2	5	4	5	5	5	4	0	0	0	0	0	0	1		0	0	0	1	1	0	0	0		1	1	93	1
2020-04-15 17:02:13	R_Wv4sdxvxCZ9n5cZ	anonymous	1	37	2	4	1	7	Latino/Hispanic	2	1	1	2	1	2	1	1	1	5	5	4	3	5	4	5	5	5	3	1	0	0	0	0	1	0	Studying for GRE	1	0	0	0	0	0	0	1	I am a Health Care worker	93	93	1	93
2020-04-15 17:03:17	R_3QKreSYp6O1ZUW8	anonymous	1	20	1	2	2	5		2	1	1	2	1	2	1	2	1	5	5	5	4	5	5	5	5	5	4	0	0	0	0	0	0	1		0	1	0	0	0	0	0	0		1	1	1	1
2020-04-15 17:08:03	R_3kiIqOFMDZMXsr6	anonymous	1	21	1	3	1	1		2	1	1	2	1	2	1	2	1	4	5	5	5	4	3	5	4	5	3	1	1	0	0	0	0	0		0	0	0	0	1	0	0	1	Toilet paper	93	93	1	93
2020-04-15 17:10:31	R_xhGYhwLWK2Cmd5n	anonymous	1	21	2	3	2	5		2	1	1	2	1	2	1	2	1	5	5	4	2	1	1	3	4	1	2	1	0	1	1	0	0	0		0	0	0	0	0	0	0	1	Nothing	1	93	93	93
2020-04-15 17:22:26	R_XjGX6BClXTrSbRf	anonymous	1	19	1	1	1	5		1	1	1	2	1	2	1	2	1	5	5	5	3	5	2	5	5	5	3	0	0	0	0	0	0	1		0	0	0	0	1	0	0	0		1	1	93	93
2020-04-15 17:23:42	R_ePrpWtXCmAah9xT	anonymous	1	22	1	4	2	5		2	1	1	2	1	2	1	2	1	5	5	5	4	5	3	5	4	5	2	1	0	0	1	0	0	0		0	0	0	0	1	0	0	0		1	1	93	93
2020-04-15 17:24:36	R_33xxCPZLksFRBbp	anonymous	1	21	1	1	2	5		2	1	2	2	1	2	1	2	1	5	5	3	3	5	5	4	3	5	3	1	1	0	1	1	0	0		0	0	0	0	1	1	0	0		1	93	93	1
2020-04-15 17:38:47	R_pK2jkTEv6eH3At3	anonymous	1	19	1	1	2	5		2	1	1	2	1	2	1	2	1	4	5	3	2	4	3	5	2	3	4	1	1	1	0	1	0	0		0	0	0	0	1	0	0	0		93	93	93	93
2020-04-15 17:44:31	R_3I9SZho4JDYowOq	anonymous	1	22	1	4	2	2		1	1	1	2	1	2	1	2	1	5	5	5	1	5	4	5	5	1	5	1	0	0	0	0	0	0		0	0	0	1	1	1	0	0		1	93	93	93
2020-04-15 17:54:26	R_2UgEnOcGIYFfDez	anonymous	1	30	1	3	1	7		2	1	1	2	1	2	1	2	1	5	5	5	5	5	3	5	5	5	5	1	1	1	1	1	0	0		1	1	1	1	1	0	0	0		1	93	93	93
2020-04-15 17:57:32	R_1o1r2haHEwoVfhW	anonymous	1	19	1	1	1	7		1	1	1	2	1	2	1	2	5	5	5	5	5	2	1	5	5	5	5	1	1	0	0	1	0	0		0	1	0	1	1	1	0	0		1	93	93	1
2020-04-15 18:24:53	R_77fa1dsISJL3Ssp	anonymous	1	30	2	4	1	5		2	2	1	2	1	2	1	2	1	5	4	4	4	5	4	3	5	4	5	1	0	0	0	0	0	0		1	0	0	1	1	0	0	0		93	1	93	93
2020-04-15 19:15:58	R_1IboDrEwQcMzvHY	anonymous	1	22	1	3	1	7		2	1	1	2	1	1	1	2	1	5	5	5	5	5	5	5	5	5	5	1	1	1	1	1	0	0		1	1	0	1	1	0	0	0		93	93	93	93
2020-04-15 19:27:16	R_3r04gWM6zwR9RIk	anonymous	1	24	2	1	2	5		2	1	1	2	1	2	1	2	1	5	5	4	4	5	4	1	5	3	4	1	1	0	1	0	0	0		0	0	0	1	0	0	0	0		1	1	93	93
2020-04-15 19:39:46	R_1FFB30sVlm5jSx4	anonymous	1	21	1	4	2	2		1	1	1	2	1	2	1	2	1	5	5	5	4	5	5	3	5	5	4	1	1	0	1	0	0	0		0	1	0	0	0	0	0	0		1	93	93	93
2020-04-15 19:45:25	R_3JmCL7iN5DzNXLn	anonymous	1	25	1	4	2	1		2	1	1	2	2	2	1	2	1	5	5	5	3	5	4	5	5	5	3	1	0	0	1	0	0	0		1	1	0	0	0	0	0	0		93	93	1	93
2020-04-15 20:05:36	R_3Jre19Uh72wiPoH	anonymous	1	19	2	1	1	5		2	1	1	2	2	2	1	2	1	5	4	4	5	4	5	4	5	5	4	1	1	1	0	1	0	0		0	0	0	0	1	0	0	0		1	1	1	93
2020-04-15 20:07:37	R_21accgJxcXkPEbS	anonymous	1	19	4	1	1	7		2	1	1	2	1	2	1	2	1	5	5	2	3	3	2	3	4	5	2	0	1	0	0	0	0	0		0	0	0	1	0	0	0	0		1	1	93	93
2020-04-15 20:08:37	R_27DphAmJ0mGMwps	anonymous	1	21	1	2	1	7	Hispanic	2	1	1	2	1	2	1	2	1	5	5	5	5	5	5	5	5	5	5	1	1	1	1	1	0	0		0	0	0	0	1	0	0	0		1	93	93	93
2020-04-15 20:20:13	R_2CPtUHHwLRVACyt	anonymous	1	20	2	3	1	7	Hispanic	1	1	1	2	1	2	1	1	1	5	5	5	5	5	5	5	5	5	3	1	1	0	1	1	0	0		1	0	0	0	0	0	0	0		1	93	93	93
2020-04-15 20:23:53	R_3ijLNWGl0ort3Sh	anonymous	1	19	1	1	1	5		1	1	1	2	1	1	1	2	1	5	3	4	3	5	5	4	5	4	4	1	0	0	1	0	0	0		0	0	0	1	1	0	0	0		1	93	93	93
2020-04-15 20:50:35	R_2CdnmkXA6HkmchE	anonymous	1	19	1	1	2	2		2	1	1	1	1	2	1	1	1	5	3	5	5	5	4	5	4	5	4	0	1	0	0	1	0	0		1	1	0	0	0	0	0	0		1	1	93	93
2020-04-15 20:56:54	R_1IlWFnkOhjS6hSy	anonymous	1	19	1	1	1	7		2	1	1	2	1	2	1	2	1	5	5	5	4	4	4	5	5	5	4	0	0	0	1	0	0	0		0	1	0	0	1	0	0	0		93	93	1	93
2020-04-15 20:58:47	R_1IN3ivvM3ekNjy8	anonymous	1	19	2	1	1	7		1	1	1	2	1	2	1	1	1	5	5	4	4	5	2	3	4	4	4	1	0	0	0	1	0	0		0	0	0	0	1	0	0	0		1	1	93	93
2020-04-15 22:08:10	R_umpiZ7TU6jkPDcB	anonymous	1	18	1	1	2	6		1	1	1	2	1	2	1	2	1	5	5	5	5	5	2	5	5	4	4	1	0	1	0	0	0	0		1	0	0	0	1	0	0	0		93	93	93	93
2020-04-15 23:37:52	R_1pJxJHPU6Dk6dXG	anonymous	1	19	1	1	1	3		2	1	1	2	1	1	1	2	1	5	5	4	1	3	3	1	2	3	3	1	1	0	1	0	0	0		1	1	1	0	0	0	0	0		1	93	93	93
2020-04-16 07:23:41	R_25BIC2eIaDN7bYA	anonymous	1	18	2	1	2	7		2	1	1	2	2	1	1	2	1	5	5	4	3	5	3	5	5	5	4	0	0	0	0	0	1	0		0	0	0	0	0	0	0	1		93	93	1	93
2020-04-16 07:32:23	R_2cCpJ1ODOcWDIXj	anonymous	1	19	1	1	1	1		2	1	1	2	1	2	1	2	4	5	5	5	4	5	4	4	3	5	4	0	1	0	0	0	0	0		1	0	0	0	0	0	0	0		1	93	1	93
2020-04-16 07:46:12	R_3aTY2leyB0pecoh	anonymous	1	19	2	2	2	5		1	2	1	2	1	2	1	2	1	5	5	5	4	4	4	5	5	3	4	1	1	0	0	0	0	0		0	1	0	0	0	0	0	0		1	1	93	93
2020-04-16 08:28:14	R_1I5EGuXXQnlDldK	anonymous	1	26	1	4	1	7	Hispanic	2	1	1	2	1	2	1	2	1	5	5	5	5	5	4	5	5	5	5	1	0	0	1	1	0	0		0	0	1	0	1	0	0	0		1	1	93	1
2020-04-16 08:40:09	R_3KDRiWpvG1Q130r	anonymous	1	18	1	1	2	5		1	1	1	2	1	2	1	2	1	5	5	5	3	5	3	5	5	5	2	0	0	0	0	0	0	1		1	0	0	0	0	0	0	0		1	1	93	93
2020-04-16 08:47:00	R_2bVv7sIGGN5WDDM	anonymous	1	22	1	3	2	5		2	1	1	1	1	2	2	2	1	5	5	5	4	3	4	5	5	5	5	1	1	0	1	1	0	0		1	0	0	0	0	0	0	0		1	1	93	93
2020-04-16 08:58:33	R_AczP9fVjW3YK5a1	anonymous	1	19	1	2	2	5		2	1	1	2	1	2	1	2	1	5	5	5	4	4	3	4	5	5	4	1	1	0	1	0	0	0		0	1	0	0	0	1	1	0		1	93	93	93
2020-04-16 09:06:08	R_3Mze4XabAbHUas5	anonymous	1	19	1	1	2	1		1	1	1	2	1	2	1	2	5	5	5	3	3	5	1	2	4	5	3	1	1	1	1	1	0	0		0	1	0	1	0	0	1	0		1	93	93	93
2020-04-16 09:07:52	R_2B4JJsHnkDdzQFF	anonymous	1	21	2	1	2	1		2	1	1	2	1	2	1	2	1	5	5	5	5	5	4	5	2	5	5	0	0	0	0	0	0	1		0	0	0	0	0	1	0	0		1	93	93	93
2020-04-16 09:12:36	R_2ZKazcajnQb1ovT	anonymous	1	19	1	1	2	5		1	1	1	2	1	2	1	2	1	5	5	4	3	5	4	5	5	4	4	0	1	0	0	0	1	0		0	0	0	0	0	0	0	0		1	1	93	1
2020-04-16 09:30:05	R_3Eu9JWCoMAwZD4Q	anonymous	1	20	1	1	1	7		1	1	1	2	1	2	1	2	1	5	4	3	3	3	2	5	3	3	3	1	1	0	1	0	0	0		0	0	0	0	1	0	0	0		1	1	93	1
2020-04-16 10:51:36	R_2YxJJi7jw5ewOCg	anonymous	1	25	2	3	2	5		1	1	1	2	1	2	1	2	2	5	5	2	1	4	3	3	4	3	2	0	0	0	0	0	0	1		1	1	0	1	0	0	1	0		93	1	93	93
2020-04-16 13:35:39	R_27wlTEba4Z1fsYd	anonymous	1	29	1	4	2	5		1	1	1	2	2	2	1	2	1	5	5	5	3	5	4	5	5	5	5	1	0	0	1	0	0	0		1	1	0	0	1	0	0	0		1	1	93	1
2020-04-16 14:01:22	R_29sOz2TH3il2edd	anonymous	1	28	2	3	2	5		2	1	1	2	1	2	1	2	1	5	5	5	5	4	4	4	4	3	3	0	0	0	0	1	0	0		0	0	0	0	1	0	0	0		93	93	93	93
2020-04-16 14:49:03	R_1ov7Fb0is5jTAhB	anonymous	1	22	2	4	2	1		1	1	1	2	1	2	1	2	1	5	4	4	1	5	4	5	5	3	4	0	0	0	0	0	0	1		1	0	0	0	0	0	0	0		1	93	93	93
2020-04-16 15:48:23	R_2SBIIYtHrprmygz	anonymous	1	19	1	1	1	7		2	1	1	2	2	2	1	2	1	5	5	4	5	5	4	5	4	4	3	1	1	0	0	0	0	0		0	0	0	0	1	0	0	0		1	1	93	93
2020-04-16 16:53:32	R_2xIRUgi4Ym3uOF1	anonymous	1	20	2	1	2	5		2	1	1	2	1	2	1	2	5	5	5	5	5	5	5	4	5	5	2	1	1	1	1	1	0	0		1	0	0	0	0	1	0	0		1	93	93	93
2020-04-16 18:45:49	R_2amlaVrIRJh8L82	anonymous	1	19	2	1	1	3		2	1	1	2	1	2	1	2	1	4	4	4	4	5	4	5	5	3	5	0	0	0	0	0	0	1		0	0	0	0	1	1	0	0		1	1	93	93
2020-04-16 19:47:13	R_xhmb5qZBXklRXpf	anonymous	1	20	2	1	2	1		2	1	1	2	1	2	1	2	5	5	5	5	4	5	3	5	5	5	3	1	1	0	1	1	0	1		1	0	0	1	0	0	0	0		93	93	93	93
2020-04-17 08:50:17	R_1KezOWV2BMOx7O2	anonymous	1	31	1	3	2	1		1	2	1	2	1	2	1	2	1	4	4	4	4	4	4	4	4	4	5	1	1	1	1	0	0	0		1	0	1	1	1	0	0	0		93	1	93	93
2020-04-17 09:24:02	R_12gQOMz8jP7qKLl	anonymous	1	20	1	1	2	1		2	1	1	2	1	2	1	2	1	5	5	5	3	5	4	5	5	5	5	1	1	0	0	0	0	0		0	0	0	0	0	0	0	0		1	93	93	1
2020-04-17 09:24:04	R_2B41ZftnDKBlDm6	anonymous	1	20	2	2	2	1		2	1	1	2	1	2	1	2	5	5	5	4	3	5	4	4	5	5	4	1	1	0	1	1	0	0		0	1	0	0	1	0	0	0		1	1	93	1
2020-04-17 10:01:00	R_Oa5myiLbERnBd8B	anonymous	1	19	1	1	1	7		2	1	1	2	1	2	1	2	1	5	5	2	3	3	5	3	5	1	3	0	1	0	1	1	0	0		1	0	0	0	0	1	0	0		1	93	93	93
2020-04-17 10:06:33	R_28Gt27FuzC4KnAW	anonymous	1	19	2	1	1	5		2	1	1	2	1	2	1	2	1	5	5	3	1	3	5	3	3	3	3	0	0	0	0	0	0	1		0	1	0	0	0	0	0	0		93	93	93	1
2020-04-17 10:16:29	R_2aqqnyhQT10lU3W	anonymous	1	20	2	1	1	7	Hispanic	2	1	1	2	1	1	1	2	1	5	5	4	4	5	5	5	5	3	5	1	1	0	1	1	0	0		0	1	0	0	0	0	0	1	Not able to hangout or have any personal relationships	93	93	93	93
2020-04-17 10:17:47	R_1eyfNf7ucXoPpnA	anonymous	1	19	1	1	2	1		1	1	1	2	1	2	1	2	1	5	5	5	5	5	5	5	5	3	5	1	0	0	0	0	0	0		0	0	0	0	1	0	0	0		1	93	93	93
2020-04-17 10:26:37	R_21ofKlYuiXqBnNY	anonymous	1	18	2	1	1	7		2	1	1	2	1	2	1	2	1	5	5	4	5	5	5	5	5	5	3	1	1	0	0	0	0	0		0	0	0	0	1	0	0	0		93	93	1	93
2020-04-17 11:11:32	R_UMahKXhNtuxN6V3	anonymous	1	18	2	1	1	6		2	1	1	2	2	2	1	2	5	5	5	4	4	5	5	5	5	4	4	1	0	0	0	0	0	0		0	0	0	0	0	0	0	0		1	93	93	93
2020-04-17 11:23:21	R_3dMkCXV8oHQppv7	anonymous	1	19	1	1	2	1		1	1	1	2	1	1	1	2	1	5	5	5	5	5	5	5	5	5	5	0	1	0	0	0	0	0		0	0	0	0	0	0	0	1	none	1	93	93	1
2020-04-17 11:34:49	R_3F53HjivGqCbuiU	anonymous	1	30	1	2	2	5		1	1	1	1	1	2	1	2	1	5	5	3	4	2	4	5	5	5	4	1	1	1	1	1	0	0		0	0	0	0	1	1	1	0		93	93	93	93
2020-04-17 11:36:28	R_UJHiO1F9Sq8wMil	anonymous	1	19	1	1	1	7		1	1	1	2	2	2	1	2	1	5	1	4	2	5	5	4	5	4	3	1	1	0	0	0	0	0		0	1	0	0	0	0	0	0		1	1	93	93
2020-04-17 11:53:13	R_2xKSgfmLBDd9T57	anonymous	1	19	1	2	2	2		2	2	2	1	1	1	2	2	2	3	2	3	5	4	4	5	4	4	5	0	0	0	1	0	0	0		0	1	0	0	0	0	0	0		93	93	93	93
2020-04-17 12:00:02	R_2fxJF1izbHNW0z8	anonymous	1	19	1	1	1	4		1	1	1	2	1	2	1	2	1	5	5	4	4	4	4	4	5	5	4	1	1	1	1	0	0	0		1	0	0	0	0	0	0	0		1	93	93	93
2020-04-17 12:10:20	R_2dXZQ88kAgcAwWj	anonymous	1	20	1	1	2	5		2	1	1	2	1	1	1	2	1	5	5	4	2	4	5	4	5	5	3	0	0	0	0	0	0	1		0	0	0	0	1	0	0	0		1	1	93	93
2020-04-17 12:22:38	R_22VW2tHmTNkjXui	anonymous	1	19	1	1	2	7		2	1	1	2	2	1	1	2	1	5	5	5	4	3	4	5	4	3	5	1	1	0	1	1	0	0		1	1	0	0	1	0	0	0		1	1	93	93
2020-04-17 12:39:42	R_2OViamFeiUG8RMt	anonymous	1	18	1	1	2	1		1	1	1	2	1	2	1	2	2	5	4	93	93	93	93	93	93	93	5	0	1	1	1	1	0	0		0	0	0	0	1	1	0	0		93	1	93	1
2020-04-17 13:03:08	R_2aVHNppQ7HhDDvH	anonymous	1	19	1	1	1	5		2	1	1	2	1	2	1	2	1	5	5	5	5	5	2	5	5	5	5	1	1	0	1	1	0	0		0	1	0	1	1	1	0	0		1	93	93	93
2020-04-17 13:44:39	R_2OPVUhFnmAwGISX	anonymous	1	20	2	1	2	5		2	1	1	2	1	2	1	2	1	5	5	4	2	4	3	3	5	2	4	1	1	1	1	0	0	0		1	0	0	1	1	0	0	0		93	93	93	93
2020-04-17 14:02:31	R_1Ft5Poha6irJiSO	anonymous	1	19	1	1	1	6		1	1	1	2	1	2	1	2	1	5	5	4	5	5	3	4	4	4	4	1	1	0	1	0	0	0		0	0	0	1	1	1	1	0		1	1	93	93
2020-04-17 14:39:44	R_1eWAk3lVVj760Ap	anonymous	1	19	1	1	1	3		1	1	1	2	1	2	1	2	1	5	5	5	5	5	4	5	5	5	4	1	0	0	1	0	0	0		1	0	0	0	0	0	0	0		1	1	93	93
2020-04-17 14:51:03	R_2XguU7GyGsS54Qd	anonymous	1	19	2	1	2	5		2	1	1	2	1	2	1	2	1	5	5	4	4	1	4	3	2	5	4	1	1	0	1	1	0	0		1	0	0	0	1	0	0	0		1	1	93	93
2020-04-17 15:09:51	R_XnAgE0OcK2PmmKR	anonymous	1	19	1	1	2	1		2	1	1	2	1	2	1	2	5	5	5	4	3	5	5	5	5	1	5	0	0	0	0	0	0	1		0	0	0	0	1	0	0	1	I have family in my home with the virus that I take care of and everyone in my house except 2 people have been laid off	93	93	93	93
2020-04-17 15:24:01	R_2xxYKizxFCAYmp6	anonymous	1	25	2	1	2	2		2	1	1	2	1	2	1	2	5	5	5	5	5	5	4	5	5	5	5	1	1	0	0	0	0	0		0	1	0	0	0	0	0	0		1	93	1	93
2020-04-17 16:37:32	R_exrI5sfErQePWJr	anonymous	1	19	1	2	2	2		2	1	1	2	1	2	1	2	5	5	5	5	5	5	5	5	5	5	4	1	1	0	1	1	0	0		0	1	0	1	1	1	0	0		1	93	93	93
2020-04-17 17:33:41	R_2Bbuy4Pm2gET55W	anonymous	1	19	2	1	2	3		2	1	1	2	1	2	1	2	2	5	4	3	2	2	3	1	3	3	3	0	0	0	0	0	0	1		0	0	0	0	1	0	0	0		1	93	93	93
2020-04-17 17:45:13	R_1EgssTLIx0c7M9K	anonymous	1	19	1	1	1	5		2	1	1	2	1	2	1	2	1	5	5	5	4	5	4	5	5	5	4	1	1	0	0	1	0	0		1	0	0	0	1	0	1	0		1	1	93	93
2020-04-17 17:55:51	R_24FZ2PGWnodGyLC	anonymous	1	21	1	4	1	7	Latina	2	1	1	2	1	2	1	2	1	5	5	5	4	4	4	4	4	4	4	1	0	0	1	0	0	0		1	0	0	0	1	0	0	0		1	93	93	93
2020-04-17 18:03:39	R_3M565J2a8ZAAtO6	anonymous	1	18	1	1	2	1		2	1	1	2	1	2	1	2	5	5	5	4	3	2	4	5	5	5	4	1	1	0	1	0	0	0		1	1	0	1	0	0	0	0		1	1	93	1
2020-04-17 18:09:49	R_3q9lGM3WYe7d7Uq	anonymous	1	18	1	1	1	5		2	1	1	2	1	2	1	2	1	5	5	4	4	5	4	5	5	3	3	1	0	1	0	0	0	0		1	1	0	0	1	0	0	0		1	1	93	93
2020-04-17 18:25:16	R_2S31vUgcHvy9lUv	anonymous	1	18	1	1	2	5		2	1	1	2	1	2	1	2	1	5	5	5	3	4	4	4	5	5	5	1	1	1	1	1	0	0		0	1	0	0	1	0	0	0		1	93	93	93
2020-04-17 18:30:00	R_3GrDzmftN0BwmST	anonymous	1	19	2	1	2	5		2	1	1	2	1	2	1	2	1	4	4	3	4	4	5	5	4	1	2	1	0	1	1	0	0	0		0	1	0	0	1	0	0	0		1	93	1	1
2020-04-17 18:49:05	R_xthWoP0yjfA9vJT	anonymous	1	18	1	1	2	5		1	1	1	2	1	2	1	2	1	5	3	5	3	5	4	5	5	4	4	1	1	1	1	0	0	0		0	1	0	0	0	1	0	0		1	93	93	1
2020-04-17 18:55:05	R_2TTrDJcqrhW5UVm	anonymous	1	18	1	1	1	7		1	1	1	2	1	2	1	2	1	5	5	5	5	5	5	5	5	5	4	0	0	0	0	0	0	1		0	0	0	0	0	1	0	0		1	93	93	1
2020-04-17 19:16:47	R_1laUPTqWlLjH3uq	anonymous	1	19	1	1	2	1		2	1	1	2	1	2	1	2	1	5	5	5	5	5	5	5	5	5	5	1	1	0	0	0	0	0		1	0	0	0	1	0	0	0		1	1	93	1
2020-04-17 19:56:13	R_2fIF6z4EkKVRURD	anonymous	1	18	1	1	2	1		2	1	1	2	1	2	1	2	5	5	5	5	5	5	5	5	5	5	5	0	0	0	0	0	0	1		0	0	0	0	1	0	0	0		1	1	93	93
2020-04-17 20:01:38	R_2VEEQLKRjUv9ZPi	anonymous	1	19	2	1	1	6		2	1	1	2	1	2	1	2	1	5	4	5	3	4	3	5	5	5	4	1	0	0	0	0	0	0		0	0	0	0	1	1	1	0		1	93	93	93
2020-04-18 18:01:32	R_p0HXPiBlm9TqyuB	anonymous	1	21	2	4	1	5		2	1	1	2	1	2	1	2	1	5	5	5	5	5	4	5	5	5	3	1	1	0	1	1	0	0		0	0	0	0	0	0	0	0		93	93	93	1
2020-04-19 06:14:14	R_3OcCMDO5nTt7dw9	anonymous	1	19	2	1	2	1		2	1	1	2	1	2	1	2	2	4	5	4	3	4	2	4	4	3	3	1	1	0	0	0	0	0		0	0	0	1	1	0	1	0		1	93	93	1
2020-04-19 10:53:26	R_1DFGlmXAfTgP9Yh	anonymous	1	19	1	1	2	1		2	1	1	2	1	1	1	2	5	5	5	5	5	5	4	5	4	5	5	1	1	1	1	1	0	0		1	0	0	1	1	0	0	0		1	93	1	1
2020-04-19 14:19:01	R_2SksQNpzpQsmvQl	anonymous	1	19	1	1	1	7		2	1	1	2	2	2	1	1	1	5	5	4	4	5	5	5	5	5	5	0	1	1	0	0	0	0		0	0	0	0	1	0	0	0		1	1	93	93
2020-04-20 09:42:46	R_eWcSdI7bFTcd0SB	anonymous	1	24	1	3	2	5		1	1	1	2	1	2	1	2	5	5	5	5	5	5	5	5	5	5	4	1	1	0	1	1	0	0		0	0	0	1	1	1	0	0		1	1	93	93
2020-04-20 09:44:14	R_3F1XzI84fd1UDop	anonymous	1	20	1	2	2	1		1	1	1	2	2	2	1	2	1	4	5	4	3	5	5	5	5	5	4	1	1	0	0	1	0	0		1	0	1	0	1	1	0	0		1	93	93	93
2020-04-20 11:37:11	R_Uz7nvBPdnaE6ewF	anonymous	1	18	1	1	2	1		1	1	1	2	1	2	1	2	2	5	5	4	3	5	5	5	5	5	2	1	0	0	0	1	0	0		0	0	0	0	0	1	0	0		93	93	1	1
2020-04-20 15:45:09	R_1n8DXiZuHF4iK7q	anonymous	1	19	2	1	1	6		2	1	1	2	1	2	1	2	1	5	5	5	4	5	3	5	5	5	5	1	1	0	1	1	0	0		0	1	0	1	0	0	1	0		1	1	93	93
2020-04-20 16:34:08	R_1DSVfpOIDZTLulS	anonymous	1	19	1	1	2	5		1	1	1	2	1	2	1	2	1	5	5	5	4	5	3	5	5	4	4	1	1	0	0	0	0	0		0	1	0	0	0	0	1	0		1	1	93	93
2020-04-20 17:02:14	R_3Hqvroex12x14g1	anonymous	1	18	1	1	1	7		1	1	1	2	1	2	1	2	5	5	5	5	5	5	5	5	5	5	5	1	1	0	1	0	0	0		0	1	0	0	0	0	0	0		1	93	93	93
2020-04-20 17:13:37	R_xlm8GJ9qjo9rB5L	anonymous	1	22	1	3	2	5		2	1	1	2	1	2	1	2	1	4	5	4	3	5	5	5	5	5	4	1	0	0	0	0	0	0		0	0	0	1	1	0	0	0		1	1	1	1
2020-04-20 18:03:32	R_1f6N3DQ1b0LqT23	anonymous	1	20	1	2	2	1		1	1	1	2	1	2	1	2	1	5	4	4	4	5	5	5	5	5	4	0	0	0	0	0	0	0		0	0	0	0	0	0	0	0		93	93	93	93
2020-04-20 18:06:53	R_2P6xKa3o14bRXN8	anonymous	1	19	1	2	2	1		2	1	1	2	1	2	1	2	1	5	4	5	3	5	4	5	5	4	5	1	1	0	1	0	0	0		1	0	0	0	1	0	0	0		1	93	93	93
2020-04-20 18:14:58	R_24N9kBAiWLDO20i	anonymous	1	21	1	3	2	7		2	1	1	2	1	2	1	2	1	5	5	5	5	5	5	5	5	5	5	1	1	0	1	0	0	0		1	0	0	0	1	0	0	0		1	1	93	93
2020-04-20 21:17:05	R_3lteT8yLhmd9qqc	anonymous	1	18	2	1	1	5		2	1	1	2	1	1	1	2	1	5	5	93	93	93	93	93	93	93	1	0	0	0	0	0	0	0		0	0	0	0	0	0	0	0		93	93	93	93
2020-04-21 06:33:10	R_12GAeh5aqtN6AyL	anonymous	1	21	1	4	2	5		1	1	1	2	2	2	1	2	1	5	5	5	5	5	3	5	5	4	5	1	1	0	1	1	0	0		1	1	0	0	0	0	0	0		1	1	93	1
2020-04-21 06:35:23	R_0HanjHkP6knKYcp	anonymous	1	22	1	4	2	1		1	1	1	2	1	2	1	2	1	5	5	3	3	5	5	5	5	5	2	1	1	1	1	1	0	0		0	0	0	0	0	0	0	1	Nothing	1	93	93	93
2020-04-21 07:20:15	R_vxevGRxKIk5ikZr	anonymous	1	19	1	1	2	1		2	1	1	2	1	2	1	2	5	4	4	5	3	4	5	5	4	5	3	1	1	1	1	0	0	0		1	0	0	0	0	0	0	0		93	93	93	1
2020-04-21 07:20:39	R_3nw4EArDiZz9dTD	anonymous	1	19	1	1	2	1		1	1	1	1	1	1	1	2	3	3	3	3	3	3	3	3	3	3	3	0	0	0	0	0	0	1		1	0	0	0	0	0	0	0		93	93	93	93
2020-04-21 08:41:09	R_2PiApzfm5RHJoUB	anonymous	1	18	2	1	2	1		2	1	1	1	1	2	1	2	5	5	5	5	4	4	5	5	4	4	1	1	1	1	1	0	0	0		0	0	0	1	1	0	0	0		1	93	1	1
2020-04-21 08:46:00	R_10OFqNjASDEihoE	anonymous	1	22	1	4	1	7	Hispanic	1	2	1	2	1	2	1	2	1	5	5	5	3	5	5	5	5	5	5	1	0	0	1	0	0	0		1	0	0	0	1	0	0	0		93	93	93	93
2020-04-21 09:31:59	R_1loQISW48iHNvvE	anonymous	1	19	1	1	2	2		2	1	1	2	2	2	1	2	1	4	5	4	5	4	4	4	5	5	4	0	0	0	1	0	0	0		0	0	0	0	1	1	1	0		1	1	93	1
2020-04-21 09:46:39	R_UFmSjyAXNdskwrD	anonymous	1	20	1	1	2	7	Black	2	1	1	2	1	2	1	2	1	5	5	5	3	5	3	3	5	5	5	1	1	1	1	1	0	0		0	0	0	0	0	0	0	1	None	1	1	93	1
2020-04-21 12:00:19	R_31LDQdp8l8hgwsD	anonymous	1	18	1	1	2	1		2	1	1	1	2	1	1	2	5	5	5	93	93	93	93	93	93	93	2	0	0	0	0	0	0	0		0	0	0	0	0	0	0	0		93	93	93	93
2020-04-21 14:34:15	R_2D2o65rqiK83Fs6	anonymous	1	22	1	4	2	5		1	1	1	2	1	2	1	2	1	5	5	5	4	4	5	4	5	5	2	1	1	1	1	1	0	0		1	1	0	0	1	0	0	1	2 family deaths	93	93	93	93
2020-04-21 15:27:27	R_W8wCN70oRdJkUA9	anonymous	1	20	1	2	2	7	middle eastern	2	2	1	2	1	2	1	2	1	5	5	5	4	5	4	4	5	5	4	0	0	0	0	0	0	0		0	0	0	0	0	0	0	0		93	93	93	93
2020-04-21 15:27:39	R_1IBm5khcxqGusCt	anonymous	1	21	2	4	2	5		2	1	1	2	1	2	1	2	1	5	5	5	5	5	5	5	5	5	5	0	0	0	0	0	0	0		0	0	0	0	0	0	0	0		93	93	93	93
2020-04-21 15:27:55	R_2wBNl6rMwMrfAeQ	anonymous	1	19	1	1	2	1		2	1	1	1	1	2	1	2	4	3	3	93	93	93	93	93	93	93	2	0	0	0	0	0	0	0		0	0	0	0	0	0	0	0		93	93	93	93
2020-04-21 16:42:12	R_1l4O0FTTY0Yu2f3	anonymous	1	18	1	1	1	5		2	1	1	2	1	2	1	2	1	5	5	5	5	5	5	5	5	5	4	1	1	0	1	1	0	0		1	1	0	0	1	1	0	0		1	1	93	1
2020-04-22 19:14:37	R_3jdJOywqRdNDUxz	anonymous	1	19	1	1	2	1		1	1	1	2	2	2	1	2	1	5	5	5	4	3	4	5	5	5	3	1	0	0	1	1	0	0		0	1	0	0	1	0	0	0		93	93	93	93
2020-04-23 15:37:41	R_10JzRR3fTjf9Lwi	anonymous	1	25	1	4	2	7		2	1	1	2	1	1	1	1	3	3	3	5	5	5	5	5	5	5	5	1	1	1	1	1	0	0		1	1	0	1	1	1	0	0		93	1	93	93
[truncated: 41 more columns]
